# Supplementary material for: Identification and validation of prognostic signature for breast cancer based on genes potentially involved in autophagy
Source: PeerJ. 2020 Jul 27;8:e9621. doi: 10.7717/peerj.9621 (PMC7391974; doi:10.7717/peerj.9621)
Supplement: Supplemental Information 1 [file peerj-08-9621-s001.xlsx]

## Sheet: Table S1
Table S1 The genes associated with survival of breast cancer patients.
Gene	Dataset	Outcome	P value	HR (95% CI)
EIF4EBP1	GSE7390	OS	0.0174704	1.93 (1.12- 3.32)
EIF4EBP1	GSE21653	DFS	0.00122324	2.12 (1.34- 3.33)
EIF4EBP1	GSE7390	DMFS	0.0188108	1.85 (1.11- 3.09)
EIF4EBP1	GSE7390	RFS	0.0136559	1.70 (1.11- 2.59)
EIF4EBP1	GSE96058	OS	7.60893e-09	1.91 (1.53- 2.38)
EIF4EBP1	GSE88770	OS	0.0464206	2.27 (1.01- 5.11)
EIF4EBP1	GSE25066	DRFS	0.00982119	1.66 (1.13- 2.43)
EIF4EBP1	TCGA	OS	0.0352675	1.42 (1.02- 1.97)
FAS	GSE2990	RFS	0.015815	0.54 (0.32- 0.89)
FAS	GSE88770	DRFS	0.0158791	0.35 (0.15- 0.82)
FAS	GSE7390	OS	0.0499151	0.58 (0.34- 1.00)
FAS	GSE17705	RFS	0.00826925	0.51 (0.31- 0.84)
FAS	GSE96058	OS	0.000721532	0.69 (0.56- 0.86)
FAS	GSE2990	DMFS	0.000150415	0.22 (0.10- 0.48)
FAS	GSE3494	DSS	0.00463952	0.44 (0.25- 0.78)
FOS	GSE2990	DMFS	0.0132352	0.42 (0.21- 0.84)
FOS	GSE96058	OS	6.5418e-07	0.58 (0.47- 0.72)
FOS	GSE21653	DFS	0.0300793	0.61 (0.39- 0.95)
FOS	GSE19615	DRFS	0.0385943	0.26 (0.07- 0.93)
FOS	GSE3494	DSS	0.00424582	0.44 (0.25- 0.77)
FOS	GSE25066	DRFS	0.0466803	0.68 (0.47- 0.99)
FOS	GSE17705	RFS	3.82478e-05	0.33 (0.20- 0.56)
BCL2	GSE25066	DRFS	5.09747e-06	0.39 (0.26- 0.59)
BCL2	GSE7390	DMFS	0.0180886	0.54 (0.32- 0.90)
BCL2	GSE7390	OS	0.0183753	0.52 (0.30- 0.90)
BCL2	GSE21653	DFS	0.00842566	0.55 (0.35- 0.86)
BCL2	GSE96058	OS	1.0521e-06	0.58 (0.47- 0.72)
BCL2	TCGA	OS	0.0443285	0.72 (0.52- 0.99)
BIRC5	GSE2990	DMFS	0.0257761	2.13 (1.10- 4.14)
BIRC5	GSE25066	DRFS	0.029288	1.52 (1.04- 2.23)
BIRC5	GSE88770	DRFS	0.0214764	2.62 (1.15- 5.97)
BIRC5	GSE3494	DSS	0.0214561	1.91 (1.10- 3.32)
BIRC5	GSE2990	RFS	0.0152295	1.88 (1.13- 3.12)
BIRC5	GSE96058	OS	8.0815e-08	1.81 (1.46- 2.25)
BNIP3	GSE88770	DRFS	0.0193072	2.58 (1.17- 5.72)
BNIP3	TCGA	OS	0.0286534	1.44 (1.04- 2.01)
BNIP3	GSE21653	DFS	0.00797413	1.84 (1.17- 2.89)
BNIP3	GSE88770	OS	0.0444683	2.30 (1.02- 5.16)
BNIP3	GSE96058	OS	8.80205e-05	1.53 (1.24- 1.89)
CXCR4	GSE7390	RFS	0.0158979	1.68 (1.10- 2.57)
CXCR4	GSE7390	OS	0.0142362	1.98 (1.15- 3.42)
CXCR4	GSE7390	DMFS	0.00582993	2.10 (1.24- 3.55)
CXCR4	GSE25066	DRFS	0.0127032	1.62 (1.11- 2.37)
CXCR4	GSE96058	OS	0.0211733	1.28 (1.04- 1.58)
DIRAS3	GSE17705	RFS	0.0122586	0.54 (0.34- 0.88)
DIRAS3	GSE3494	DSS	0.00288181	0.42 (0.23- 0.74)
DIRAS3	GSE96058	OS	5.62971e-07	0.58 (0.46- 0.71)
DIRAS3	TCGA	OS	0.00436908	0.62 (0.45- 0.86)
DIRAS3	GSE2990	RFS	0.0350444	0.59 (0.36- 0.96)
GAPDH	GSE21653	DFS	0.000481971	2.26 (1.43- 3.57)
GAPDH	GSE96058	OS	1.15495e-09	1.98 (1.59- 2.47)
GAPDH	GSE2990	RFS	0.0077834	1.97 (1.19- 3.23)
GAPDH	GSE17705	RFS	0.0449083	1.62 (1.01- 2.59)
GAPDH	GSE2990	DMFS	0.00291684	2.80 (1.42- 5.52)
HSP90AB1	GSE88770	DRFS	0.0397386	2.26 (1.04- 4.92)
HSP90AB1	GSE88770	OS	0.0116675	2.94 (1.27- 6.81)
HSP90AB1	GSE96058	OS	1.52788e-06	1.70 (1.37- 2.10)
HSP90AB1	GSE7390	RFS	0.0473111	1.53 (1.01- 2.32)
HSP90AB1	TCGA	OS	0.0279263	1.44 (1.04- 1.99)
ITPR1	GSE19783	DFS	0.0458893	0.56 (0.32- 0.99)
ITPR1	GSE25066	DRFS	7.00316e-05	0.45 (0.31- 0.67)
ITPR1	GSE7390	DMFS	0.012756	0.52 (0.31- 0.87)
ITPR1	GSE96058	OS	4.84201e-06	0.61 (0.49- 0.75)
ITPR1	GSE7390	OS	0.00378173	0.44 (0.26- 0.77)
KIAA0831	GSE2990	RFS	0.040353	0.60 (0.37- 0.98)
KIAA0831	GSE2990	DMFS	0.0318646	0.49 (0.26- 0.94)
KIAA0831	GSE88770	DRFS	0.0464247	0.45 (0.21- 0.99)
KIAA0831	GSE3494	DSS	0.000485752	0.35 (0.20- 0.63)
KIAA0831	GSE88770	OS	0.037062	0.42 (0.19- 0.95)
BAG3	GSE19783	DFS	0.0397752	1.82 (1.03- 3.23)
BAG3	GSE2990	RFS	0.00246443	2.22 (1.32- 3.72)
BAG3	GSE2990	DMFS	9.69344e-05	4.56 (2.13- 9.79)
BAG3	GSE25066	DRFS	0.0248732	0.65 (0.44- 0.95)
CCR2	GSE2990	DMFS	0.0342587	0.50 (0.26- 0.95)
CCR2	GSE21653	DFS	0.0373421	0.62 (0.40- 0.97)
CCR2	GSE25066	DRFS	0.0275336	1.53 (1.05- 2.24)
CCR2	GSE96058	OS	6.96396e-05	0.65 (0.52- 0.80)
DDIT3	GSE7390	RFS	0.0288605	1.59 (1.05- 2.41)
DDIT3	GSE25066	DRFS	4.6087e-05	2.27 (1.53- 3.37)
DDIT3	GSE7390	OS	0.0198406	1.90 (1.11- 3.25)
DDIT3	GSE7390	DMFS	0.0313167	1.75 (1.05- 2.93)
EDEM1	GSE3494	DSS	0.00942593	0.48 (0.27- 0.83)
EDEM1	GSE21653	DFS	0.0381202	0.62 (0.40- 0.97)
EDEM1	GSE19615	DRFS	0.0393637	0.26 (0.07- 0.94)
EDEM1	GSE96058	OS	0.00144578	0.71 (0.57- 0.88)
EIF4G1	GSE19783	DFS	0.0244053	1.93 (1.09- 3.41)
EIF4G1	GSE96058	OS	0.00489202	1.35 (1.10- 1.67)
EIF4G1	GSE21653	DFS	0.026263	1.67 (1.06- 2.62)
EIF4G1	GSE3494	DSS	0.0379979	1.79 (1.03- 3.09)
ITGA3	TCGA	OS	0.0157238	0.67 (0.48- 0.93)
ITGA3	GSE19783	DFS	0.0428565	0.56 (0.32- 0.98)
ITGA3	GSE96058	OS	1.28229e-05	0.62 (0.50- 0.77)
ITGA3	GSE25066	DRFS	0.00506516	0.58 (0.39- 0.85)
NFKB1	GSE96058	OS	2.95139e-05	0.63 (0.51- 0.78)
NFKB1	GSE2990	RFS	0.00801038	0.51 (0.31- 0.84)
NFKB1	GSE3494	DSS	0.0225859	0.52 (0.30- 0.91)
NFKB1	GSE19783	DFS	0.0273032	1.89 (1.07- 3.34)
PRKAR1A	GSE88770	OS	0.0396258	2.34 (1.04- 5.26)
PRKAR1A	GSE96058	OS	0.00015254	0.66 (0.54- 0.82)
PRKAR1A	GSE25066	DRFS	0.00139183	0.53 (0.36- 0.78)
PRKAR1A	GSE88770	DRFS	0.0415743	2.24 (1.03- 4.86)
UVRAG	GSE7390	DMFS	0.0266833	0.56 (0.34- 0.94)
UVRAG	GSE19615	DRFS	0.0390458	0.26 (0.07- 0.93)
UVRAG	GSE7390	OS	0.0281017	0.55 (0.32- 0.94)
UVRAG	GSE19783	DFS	0.0207788	0.51 (0.29- 0.90)
VEGFA	GSE96058	OS	1.43765e-06	1.70 (1.37- 2.11)
VEGFA	GSE25066	DRFS	0.0106099	1.66 (1.12- 2.44)
VEGFA	GSE21653	DFS	0.00728641	1.86 (1.18- 2.92)
VEGFA	GSE88770	DRFS	0.0372991	2.39 (1.05- 5.45)
ARSB	GSE7390	DMFS	0.0303566	1.76 (1.06- 2.94)
ARSB	GSE25066	DRFS	0.000783282	1.94 (1.32- 2.85)
ARSB	GSE96058	OS	0.0121434	1.31 (1.06- 1.61)
ATG7	GSE7390	OS	0.0114207	2.04 (1.17- 3.55)
ATG7	GSE7390	DMFS	0.00567144	2.09 (1.24- 3.54)
ATG7	GSE7390	RFS	0.04119	1.54 (1.02- 2.34)
BNIP3L	GSE7390	OS	0.0438469	0.57 (0.33- 0.98)
BNIP3L	GSE25066	DRFS	0.00509602	0.58 (0.40- 0.85)
BNIP3L	GSE96058	OS	0.00648366	0.75 (0.60- 0.92)
CASP8	GSE7390	DMFS	0.0267494	0.56 (0.33- 0.94)
CASP8	GSE7390	OS	0.0473954	0.58 (0.34- 0.99)
CASP8	GSE7390	RFS	0.0276901	0.63 (0.41- 0.95)
CDKN1B	GSE3494	DSS	0.0408128	0.56 (0.33- 0.98)
CDKN1B	GSE96058	OS	1.67398e-06	0.59 (0.48- 0.73)
CDKN1B	GSE25066	DRFS	0.00350981	0.56 (0.38- 0.83)
CDKN2A	GSE96058	OS	0.0306759	1.26 (1.02- 1.56)
CDKN2A	GSE25066	DRFS	0.00036258	2.04 (1.38- 3.01)
CDKN2A	GSE17705	RFS	0.0242072	1.73 (1.07- 2.78)
DAPK1	GSE19783	DFS	0.000815969	2.73 (1.52- 4.90)
DAPK1	GSE25066	DRFS	0.0072737	1.68 (1.15- 2.47)
DAPK1	GSE96058	OS	0.00014613	1.51 (1.22- 1.87)
EEF2	GSE19615	DRFS	0.0413254	0.26 (0.07- 0.95)
EEF2	GSE17705	RFS	0.00649367	0.50 (0.30- 0.82)
EEF2	GSE25066	DRFS	0.00979655	0.60 (0.41- 0.88)
ERO1L	GSE21653	DFS	0.00707215	1.86 (1.18- 2.91)
ERO1L	GSE96058	OS	0.0151241	1.30 (1.05- 1.60)
ERO1L	GSE17705	RFS	0.00656748	1.97 (1.21- 3.20)
FKBP1B	GSE25066	DRFS	0.0303964	0.66 (0.45- 0.96)
FKBP1B	GSE96058	OS	0.00328296	0.73 (0.59- 0.90)
FKBP1B	GSE19783	DFS	0.00323976	0.41 (0.23- 0.74)
HIF1A	GSE96058	OS	1.79134e-05	1.59 (1.29- 1.97)
HIF1A	GSE25066	DRFS	0.0385122	1.49 (1.02- 2.18)
HIF1A	GSE3494	DSS	0.0252073	1.88 (1.08- 3.27)
IKBKB	GSE96058	OS	0.00115466	0.70 (0.57- 0.87)
IKBKB	GSE19615	DRFS	0.0386367	0.26 (0.07- 0.93)
IKBKB	GSE25066	DRFS	0.025911	0.65 (0.45- 0.95)
KIAA0226	GSE7390	DMFS	0.0165578	1.88 (1.12- 3.16)
KIAA0226	GSE7390	OS	0.0462552	1.74 (1.01- 2.99)
KIAA0226	GSE25066	DRFS	0.0305922	1.52 (1.04- 2.22)
MAP1LC3B	GSE7390	RFS	0.0243925	1.62 (1.06- 2.45)
MAP1LC3B	GSE7390	DMFS	0.033566	1.74 (1.04- 2.91)
MAP1LC3B	GSE7390	OS	0.0317703	1.81 (1.05- 3.12)
MYC	GSE7390	OS	0.0464811	1.73 (1.01- 2.96)
MYC	GSE7390	RFS	0.00196478	1.95 (1.28- 2.97)
MYC	GSE7390	DMFS	0.0240362	1.81 (1.08- 3.03)
PARP1	GSE2990	RFS	0.00461642	2.06 (1.25- 3.40)
PARP1	GSE96058	OS	0.00065443	1.44 (1.17- 1.79)
PARP1	GSE2990	DMFS	0.00989898	2.39 (1.23- 4.64)
PIK3C3	GSE88770	OS	0.0220107	2.65 (1.15- 6.10)
PIK3C3	GSE88770	DRFS	0.0203155	2.56 (1.16- 5.67)
PIK3C3	GSE96058	OS	0.0407285	0.80 (0.65- 0.99)
PINK1	GSE96058	OS	0.00931765	0.76 (0.61- 0.93)
PINK1	GSE3494	DSS	0.0340516	0.55 (0.32- 0.96)
PINK1	GSE88770	DRFS	0.0137404	2.73 (1.23- 6.07)
PRKCD	GSE2990	RFS	0.00865202	1.97 (1.19- 3.28)
PRKCD	GSE25066	DRFS	0.00110614	0.53 (0.36- 0.77)
PRKCD	GSE3494	DSS	0.0117453	2.05 (1.17- 3.59)
RB1CC1	GSE19783	DFS	0.0210009	0.51 (0.29- 0.90)
RB1CC1	TCGA	OS	0.0204235	1.48 (1.06- 2.06)
RB1CC1	GSE2990	DMFS	0.0274374	2.06 (1.08- 3.91)
SERPINA1	GSE2990	DMFS	0.0242802	0.47 (0.25- 0.91)
SERPINA1	TCGA	OS	0.000226583	0.53 (0.38- 0.75)
SERPINA1	GSE17705	RFS	0.0201656	0.56 (0.34- 0.91)
SQSTM1	GSE7390	RFS	0.0389852	1.55 (1.02- 2.36)
SQSTM1	GSE96058	OS	0.0337064	1.26 (1.02- 1.55)
SQSTM1	GSE2990	RFS	0.0470307	1.66 (1.01- 2.73)
ARNT	GSE96058	OS	1.85489e-06	0.59 (0.48- 0.73)
ARNT	GSE19783	DFS	0.0190141	0.50 (0.28- 0.89)
ATF4	GSE17705	RFS	0.0425027	1.63 (1.02- 2.62)
ATF4	GSE96058	OS	0.0336456	1.26 (1.02- 1.55)
ATG2B	GSE96058	OS	3.6187e-06	0.60 (0.48- 0.74)
ATG2B	TCGA	OS	0.0449958	1.40 (1.01- 1.93)
ATG5	GSE25066	DRFS	0.0242515	0.64 (0.44- 0.94)
ATG5	GSE19783	DFS	0.0345445	0.54 (0.30- 0.96)
BAG1	GSE19615	DRFS	0.0389972	0.26 (0.07- 0.93)
BAG1	GSE96058	OS	4.81105e-05	0.64 (0.52- 0.79)
BAK1	GSE96058	OS	0.000254711	1.49 (1.20- 1.84)
BAK1	GSE3494	DSS	3.93722e-05	3.71 (1.99- 6.92)
BAX	GSE96058	OS	0.00570305	1.35 (1.09- 1.67)
BAX	GSE3494	DSS	0.00503559	2.28 (1.28- 4.05)
BECN1	GSE25066	DRFS	0.00153218	0.54 (0.37- 0.79)
BECN1	GSE96058	OS	0.000449394	0.68 (0.55- 0.85)
BID	GSE25066	DRFS	0.000508285	1.99 (1.35- 2.94)
BID	GSE96058	OS	7.28706e-05	1.54 (1.24- 1.91)
CAPNS1	GSE88770	DRFS	0.0335395	2.44 (1.07- 5.56)
CAPNS1	GSE25066	DRFS	0.0434932	0.68 (0.46- 0.99)
CASP1	GSE25066	DRFS	0.010906	1.64 (1.12- 2.41)
CASP1	GSE21653	DFS	0.0148076	0.56 (0.36- 0.89)
CD46	GSE17705	RFS	0.00869597	1.90 (1.18- 3.07)
CD46	GSE25066	DRFS	0.000723519	0.51 (0.35- 0.75)
DLC1	GSE3494	DSS	0.00515442	0.45 (0.25- 0.79)
DLC1	GSE96058	OS	0.00260231	0.72 (0.59- 0.89)
DNAJB1	GSE17705	RFS	0.0103614	1.90 (1.16- 3.10)
DNAJB1	GSE3494	DSS	0.00660862	2.22 (1.25- 3.94)
DNAJB9	GSE2990	DMFS	0.03234	0.49 (0.26- 0.94)
DNAJB9	GSE3494	DSS	0.0447959	0.57 (0.33- 0.99)
EIF2AK2	TCGA	OS	0.021526	1.47 (1.06- 2.04)
EIF2AK2	GSE96058	OS	0.0018078	1.40 (1.13- 1.73)
GAA	GSE88770	DRFS	0.0355808	2.34 (1.06- 5.19)
GAA	GSE25066	DRFS	0.00884105	0.60 (0.41- 0.88)
GNAI3	GSE2990	RFS	0.0467886	1.64 (1.01- 2.67)
GNAI3	GSE17705	RFS	0.0352419	1.66 (1.04- 2.67)
IFNG	TCGA	OS	0.00186717	0.59 (0.43- 0.82)
IFNG	GSE25066	DRFS	0.00124323	1.89 (1.28- 2.78)
IKBKE	GSE19783	DFS	0.024799	1.92 (1.09- 3.41)
IKBKE	GSE25066	DRFS	0.00412983	1.75 (1.19- 2.57)
IL24	TCGA	OS	0.0259555	0.69 (0.50- 0.96)
IL24	GSE96058	OS	0.00016563	0.66 (0.54- 0.82)
LAMP2	TCGA	OS	0.00428762	1.62 (1.16- 2.26)
LAMP2	GSE96058	OS	0.00439044	1.36 (1.10- 1.68)
MAP1LC3C	GSE96058	OS	4.52197e-05	0.64 (0.52- 0.79)
MAP1LC3C	GSE21653	DFS	0.000145739	0.41 (0.25- 0.65)
MAPK3	GSE96058	OS	0.00135843	0.71 (0.57- 0.87)
MAPK3	GSE25066	DRFS	0.00301507	0.56 (0.38- 0.82)
MAPK8	GSE19783	DFS	0.0095644	0.47 (0.26- 0.83)
MAPK8	GSE96058	OS	0.000851814	0.70 (0.56- 0.86)
MTOR	GSE88770	OS	0.0475627	2.33 (1.01- 5.38)
MTOR	GSE88770	DRFS	0.0208275	2.65 (1.16- 6.08)
NBR1	GSE96058	OS	0.000926137	0.70 (0.57- 0.86)
NBR1	GSE25066	DRFS	4.44641e-07	0.35 (0.23- 0.53)
NCKAP1	GSE21653	DFS	0.0294157	1.65 (1.05- 2.59)
NCKAP1	GSE88770	OS	0.0221817	2.65 (1.15- 6.11)
NKX2-3	GSE96058	OS	0.000733523	1.43 (1.16- 1.77)
NKX2-3	TCGA	OS	0.00145024	1.69 (1.22- 2.34)
P4HB	GSE3494	DSS	0.0141919	2.01 (1.15- 3.52)
P4HB	GSE96058	OS	1.66345e-05	1.61 (1.29- 1.99)
PEX14	GSE19615	DRFS	0.0332714	4.00 (1.12-14.35)
PEX14	GSE25066	DRFS	0.00192727	0.54 (0.37- 0.80)
PRKAB1	GSE25066	DRFS	0.000614716	0.51 (0.34- 0.75)
PRKAB1	GSE96058	OS	0.0355455	0.80 (0.65- 0.98)
PRKCQ	TCGA	OS	0.0497938	0.72 (0.52- 1.00)
PRKCQ	GSE25066	DRFS	0.042945	1.48 (1.01- 2.16)
PTEN	GSE96058	OS	0.000892721	0.70 (0.56- 0.86)
PTEN	GSE7390	RFS	0.042973	0.65 (0.43- 0.99)
PTK6	GSE17705	RFS	0.0295705	1.70 (1.05- 2.74)
PTK6	GSE96058	OS	0.00895121	1.33 (1.07- 1.64)
RAB1A	GSE19615	DRFS	0.032628	4.02 (1.12-14.42)
RAB1A	GSE96058	OS	0.0334978	1.26 (1.02- 1.55)
RAB24	GSE88770	OS	0.00618586	3.38 (1.41- 8.08)
RAB24	GSE88770	DRFS	0.0138163	2.73 (1.23- 6.07)
RAB33B	GSE19783	DFS	0.0148094	0.49 (0.27- 0.87)
RAB33B	GSE96058	OS	0.00104109	0.70 (0.57- 0.87)
RHEB	TCGA	OS	0.0427325	1.41 (1.01- 1.97)
RHEB	GSE96058	OS	0.0111798	1.31 (1.06- 1.62)
SIRT1	GSE25066	DRFS	0.0341322	0.66 (0.45- 0.97)
SIRT1	GSE96058	OS	4.9794e-05	0.64 (0.52- 0.80)
TM9SF1	GSE96058	OS	0.00431055	0.74 (0.60- 0.91)
TM9SF1	GSE25066	DRFS	0.000464587	0.50 (0.34- 0.74)
TNFSF10	GSE21653	DFS	0.0429861	0.63 (0.40- 0.99)
TNFSF10	GSE7390	RFS	0.0317667	0.63 (0.42- 0.96)
TP53	GSE25066	DRFS	0.0180491	0.63 (0.43- 0.92)
TP53	GSE19615	DRFS	0.0375406	0.26 (0.07- 0.92)
TP63	GSE96058	OS	3.75927e-11	0.47 (0.38- 0.59)
TP63	TCGA	OS	0.0426593	0.71 (0.52- 0.99)
ULK2	GSE96058	OS	0.0140686	0.77 (0.62- 0.95)
ULK2	GSE3494	DSS	0.0463434	0.57 (0.33- 0.99)
ULK3	GSE88770	OS	0.0381733	2.43 (1.05- 5.61)
ULK3	GSE88770	DRFS	0.0114283	3.03 (1.28- 7.15)
WDFY3	GSE96058	OS	2.77651e-05	0.63 (0.51- 0.78)
WDFY3	GSE7390	RFS	0.0410037	1.55 (1.02- 2.36)
WIPI2	GSE7390	OS	0.0399788	0.57 (0.33- 0.97)
WIPI2	GSE7390	RFS	0.0295645	0.63 (0.41- 0.96)
AMBRA1	GSE96058	OS	2.06531e-06	0.59 (0.48- 0.74)
APOL1	GSE2990	DMFS	0.0345251	0.49 (0.26- 0.95)
ATF6	GSE25066	DRFS	0.00300394	0.56 (0.38- 0.82)
ATG16L1	GSE96058	OS	0.0420805	0.80 (0.65- 0.99)
ATG16L2	GSE96058	OS	0.0485776	0.81 (0.66- 1.00)
ATG2A	GSE96058	OS	0.00439836	0.74 (0.60- 0.91)
ATG3	GSE96058	OS	0.00243956	1.39 (1.12- 1.72)
ATG4A	TCGA	OS	3.21142e-05	2.06 (1.46- 2.89)
ATG4B	GSE88770	DRFS	0.0204236	2.56 (1.16- 5.68)
ATG4D	GSE96058	OS	0.0193941	1.29 (1.04- 1.59)
ATG9A	TCGA	OS	0.0268024	1.45 (1.04- 2.00)
ATG9B	GSE96058	OS	0.00205232	1.40 (1.13- 1.73)
ATIC	GSE25066	DRFS	0.03548	0.67 (0.46- 0.97)
BIRC6	GSE96058	OS	0.0045254	0.73 (0.59- 0.91)
BNIP1	GSE96058	OS	0.0479224	1.24 (1.00- 1.52)
C12orf44	GSE3494	DSS	0.0240405	1.89 (1.09- 3.28)
CALCOCO2	GSE25066	DRFS	0.00288899	0.56 (0.38- 0.82)
CAMKK2	GSE25066	DRFS	0.0475472	0.68 (0.47- 1.00)
CANX	GSE96058	OS	0.000936162	1.43 (1.16- 1.77)
CASP3	GSE3494	DSS	0.00442031	2.28 (1.29- 4.02)
CASP4	GSE96058	OS	0.0164861	0.77 (0.63- 0.95)
CCL2	GSE25066	DRFS	0.015618	1.60 (1.09- 2.35)
CDKN1A	GSE96058	OS	0.0435198	1.24 (1.01- 1.53)
CHMP4B	GSE96058	OS	0.00771249	0.75 (0.61- 0.93)
CLN3	GSE25066	DRFS	0.0345967	0.66 (0.46- 0.97)
CTSB	GSE96058	OS	8.85804e-08	1.81 (1.46- 2.25)
CTSD	GSE96058	OS	3.66723e-05	1.57 (1.27- 1.95)
CTSL1	GSE7390	RFS	0.0222267	1.63 (1.07- 2.48)
EEF2K	GSE96058	OS	5.40693e-05	0.64 (0.52- 0.80)
EGFR	GSE25066	DRFS	1.8043e-07	2.97 (1.97- 4.48)
EIF2AK3	GSE25066	DRFS	0.0348249	0.66 (0.45- 0.97)
ERBB2	GSE96058	OS	0.00658991	0.75 (0.60- 0.92)
ERN1	GSE96058	OS	0.00468301	0.74 (0.60- 0.91)
FOXO1	GSE96058	OS	9.38955e-08	0.55 (0.45- 0.69)
FOXO3	GSE96058	OS	0.00478435	0.74 (0.60- 0.91)
GABARAP	GSE3494	DSS	0.0122939	0.49 (0.28- 0.86)
GABARAPL1	GSE3494	DSS	0.0477548	0.58 (0.33- 0.99)
GOPC	GSE19783	DFS	0.0084463	0.46 (0.26- 0.82)
GRID1	GSE96058	OS	1.89741e-05	0.63 (0.51- 0.78)
GRID2	GSE17705	RFS	0.0415159	1.67 (1.02- 2.74)
HDAC6	GSE96058	OS	0.0154351	0.77 (0.63- 0.95)
HGS	GSE96058	OS	0.000634202	1.45 (1.17- 1.80)
HSPA5	GSE17705	RFS	0.0331137	1.68 (1.04- 2.71)
ITGB4	TCGA	OS	0.0336915	0.70 (0.51- 0.97)
MAP1LC3A	GSE96058	OS	2.98668e-05	0.64 (0.51- 0.79)
MAPK1	GSE7390	OS	0.0374311	1.78 (1.03- 3.06)
MAPK8IP1	GSE3494	DSS	0.021471	1.91 (1.10- 3.32)
MBTPS2	GSE17705	RFS	0.0463343	1.65 (1.01- 2.72)
MLST8	GSE25066	DRFS	0.0072858	0.59 (0.40- 0.87)
MTMR14	GSE7390	OS	0.0413348	1.75 (1.02- 2.99)
NAF1	GSE96058	OS	0.00051657	0.69 (0.56- 0.85)
NAMPT	GSE2990	DMFS	0.0409148	0.51 (0.26- 0.97)
NRG1	GSE96058	OS	0.0141632	0.77 (0.62- 0.95)
NRG2	TCGA	OS	0.0101734	0.65 (0.47- 0.90)
PARK2	GSE96058	OS	0.0448667	0.81 (0.65- 1.00)
PEA15	GSE25066	DRFS	0.0206068	0.64 (0.44- 0.93)
PEX3	GSE25066	DRFS	0.0158175	0.63 (0.43- 0.92)
PIK3R4	GSE2990	DMFS	0.048055	1.91 (1.01- 3.63)
PPP1R15A	GSE17705	RFS	0.01271	0.54 (0.34- 0.88)
RAB5A	GSE17705	RFS	0.0309591	1.68 (1.05- 2.69)
RAC1	GSE96058	OS	0.00858281	1.33 (1.07- 1.64)
RAF1	GSE25066	DRFS	0.0452369	0.68 (0.47- 0.99)
RB1	GSE25066	DRFS	0.0335516	0.66 (0.45- 0.97)
RGS19	GSE25066	DRFS	0.000148258	2.14 (1.44- 3.16)
RPS6KB1	GSE25066	DRFS	0.00552821	0.58 (0.40- 0.85)
RUBCN	TCGA	OS	0.047267	1.39 (1.00- 1.92)
SAR1A	TCGA	OS	0.0285077	1.44 (1.04- 2.00)
SIRT2	GSE96058	OS	0.00161109	1.41 (1.14- 1.74)
SPHK1	GSE25066	DRFS	0.0284507	1.53 (1.05- 2.23)
SPNS1	GSE96058	OS	0.0210168	1.28 (1.04- 1.58)
STK11	GSE96058	OS	0.031231	0.79 (0.64- 0.98)
TBK1	GSE25066	DRFS	0.020383	0.64 (0.44- 0.93)
TP73	TCGA	OS	0.0273119	0.69 (0.50- 0.96)
TSC1	GSE25066	DRFS	0.00459771	0.58 (0.39- 0.84)
TUSC1	GSE96058	OS	4.225e-05	0.64 (0.52- 0.79)
USP10	GSE7390	DMFS	0.0186106	1.85 (1.11- 3.09)
VAMP3	GSE3494	DSS	0.00349978	0.43 (0.24- 0.76)
ZFYVE1	GSE96058	OS	3.77264e-05	0.64 (0.52- 0.79)
OS, overall survival; DRFS, distant recurrence-free survival; DFS, disease-free survival; DMFS, distant metastasis-free survival; DSS, disease-specific survival.
